# Supplementary material for: Validation of the Risk Instrument for Screening in the Community (RISC) among Older Adults in the Emergency Department
Source: Int J Environ Res Public Health. 2023 Feb 20;20(4):3734. doi: 10.3390/ijerph20043734 (PMC9966437; doi:10.3390/ijerph20043734)
Supplement: Supplementary file 1 [file ijerph-20-03734-s001.zip]

Archive with 1 entries (1 files):
- ijerph-2190692-supplementary.pdf
